# Supplementary material for: N-glycosylation profiles of the SARS-CoV-2 spike D614G mutant and its ancestral protein characterized by advanced mass spectrometry
Source: Sci Rep. 2021 Dec 7;11:23561. doi: 10.1038/s41598-021-02904-w (PMC8651636; doi:10.1038/s41598-021-02904-w)
Supplement: Supplementary file 1 — Supplementary Information. [file 41598_2021_2904_MOESM1_ESM.xlsx]

## Sheet: Table-S1
Table S1. the list of the glycopeptides derived from the digestion of S-614D and S-614G by Trypsin/Chymotrypin or alpha-lytic protease.
Glyco- site	Peptide			Glycan*	Byonic calc. MH+ [Da]	Avg. abund.		Rel. abund./site		RT [min]	Byonic Score
	Start	End	Sequence			S-614D	S-614G	S-614D	S-614G
17	14	19	QCVNLT	N4H3A1	2323.92	3.46389e+07	3.20916e+07	0.254553	0.238136	25.02	184.3
17	14	19	QCVNLT	N4H4A1	2485.97	5.91995e+07	5.32373e+07	0.435042	0.395048	24.57	192.9
17	14	19	QCVNLT	N4H4F1A1	2632.03	1.06588e+07	1.12908e+07	0.0783285	0.0837833	24.3	167.8
17	14	19	QCVNLT	N5H3F1A1	2673.06	4.2865e+06	1.84335e+07	0.0315004	0.136786	24.3	166.2
17	14	19	QCVNLT	N5H4A1	2689.05	5.95143e+06	3.82862e+06	0.0437356	0.0284103	24.53	165.2
17	14	19	QCVNLT	N5H5A1	2851.11	1.39732e+07	1.15864e+07	0.102686	0.0859773	24.02	182.6
17	14	19	QCVNLT	N6H4A1	2892.13	3.25209e+06	2.16345e+06	0.0238988	0.0160539	24.15	168.6
17	14	19	QCVNLT	N6H6A1	3216.24	4.11715e+06	2.12997e+06	0.0302559	0.0158054	24.2724	172.4
61	52	63	QDLFLPFFSNVT	N2H3	2320.04	4.14161e+06	4.01188e+06	0.0142028	0.0139611	44.58	851.7
61	52	63	QDLFLPFFSNVT	N2H4	2482.09	2.4469e+07	2.65513e+07	0.0839116	0.0923969	44.58	845.8
61	52	63	QDLFLPFFSNVT	N2H5	2644.14	1.74187e+08	1.73912e+08	0.59734	0.605202	44.59	850.4
61	52	63	QDLFLPFFSNVT	N2H6	2806.2	1.16182e+07	1.40196e+07	0.0398423	0.0487875	44.25	860.4
61	52	63	QDLFLPFFSNVT	N2H7	2968.25	4.69581e+06	5.70053e+06	0.0161033	0.0198375	44.08	847.1
61	52	63	QDLFLPFFSNVT	N2H8	3130.3	3.12692e+06	4.40892e+06	0.0107232	0.0153428	43.73	763.6
61	52	63	QDLFLPFFSNVT	N3H3	2523.12	4.2735e+06	3.29952e+06	0.0146551	0.0114821	45	802.2
61	52	63	QDLFLPFFSNVT	N3H4	2685.17	1.15346e+07	7.94016e+06	0.0395556	0.0276313	44.66	660.9
61	52	63	QDLFLPFFSNVT	N3H5	2847.22	1.02646e+07	8.50801e+06	0.0352003	0.0296074	44.34	655.9
61	52	63	QDLFLPFFSNVT	N3H5F1	2993.28	3.49941e+06	2.59141e+06	0.0120005	0.00901795	43.97	746.3
61	52	63	QDLFLPFFSNVT	N3H6	3009.28	1.1452e+07	1.04372e+07	0.0392723	0.036321	44.01	707.5
61	52	63	QDLFLPFFSNVT	N3H6F1	3155.33	3.48832e+06	2.89904e+06	0.0119625	0.0100885	43.66	703.5
61	52	63	QDLFLPFFSNVT	N4H4	2888.25	2.01554e+06	2.08968e+06	0.0069119	0.00727196	44.22	622.9
61	52	63	QDLFLPFFSNVT	N4H5	3050.3	1.49112e+07	1.50208e+07	0.051135	0.0522715	43.89	717.2
61	52	63	QDLFLPFFSNVT	N4H5F1	3196.36	5.43707e+06	4.72018e+06	0.0186453	0.016426	43.43	756.3
61	52	63	QDLFLPFFSNVT	N5H6	3415.43	2.48986e+06	1.2512e+06	0.00853845	0.00435411	43.33	626.8
					Sub total	2.91605e+08	2.87361e+08	1	1
74	74	93	NGTKRFDNPVLPFNDGVYFA	N4H4	3732.63	7.27242e+06	8.27156e+06	0.134248	0.121684	30.66	227.7
74	74	93	NGTKRFDNPVLPFNDGVYFA	N5H6F1	4405.88	2.3883e+06	3.74403e+06	0.0440877	0.0550791	34.81	280.9
74	74	93	NGTKRFDNPVLPFNDGVYFA	N6H3F1	4122.8	1.29237e+06	3.55873e+06	0.0238569	0.0523531	30.43	584
74	74	93	NGTKRFDNPVLPFNDGVYFA	N6H4F1	4283.86	4.33457e+06	5.46769e+06	0.0800155	0.0804361	30.35	588.8
74	74	93	NGTKRFDNPVLPFNDGVYFA	N7H3F1	4325.88	1.89533e+07	2.5053e+07	0.349876	0.368559	30.36	457.4
74	74	93	NGTKRFDNPVLPFNDGVYFA	N7H4F1	4487.93	8.31315e+06	1.48322e+07	0.153459	0.218199	34.22	496.6
74	74	93	NGTKRFDNPVLPFNDGVYFA	N8H3F1	4528.95	3.4001e+06	2.67114e+06	0.0627653	0.0392956	34.14	359.7
74	74	93	NGTKRFDNPVLPFNDGVYFA	N8H5F1	9705.14	5.23377e+06	3.65443e+06	0.0966147	0.053761	33.96	387.2
74	74	93	NGTKRFDNPVLPFNDGVYFA	N9H4F1	4894.09	2.98362e+06	722731	0.0550771	0.0106322	33.9	224
					Sub total	5.41716e+07	6.79755e+07	1	1
122	114	129	TQSLLIVNNATNVVIK	N2H4	2781.38	3.39756e+07	3.76086e+07	0.00471204	0.00454274	26.14	1074.1
122	114	129	TQSLLIVNNATNVVIK	N2H5	2943.43	1.42892e+09	1.73788e+09	0.198175	0.209919	26.19	1150.1
122	114	129	TQSLLIVNNATNVVIK	N2H6	3105.48	1.45648e+08	3.05528e+08	0.0201998	0.0369047	26.05	1157.3
122	114	129	TQSLLIVNNATNVVIK	N2H7	3267.53	1.73714e+08	3.15447e+08	0.0240921	0.0381028	25.93	1112.3
122	114	129	TQSLLIVNNATNVVIK	N3H3	2822.4	6.11525e+07	3.27025e+07	0.00848116	0.00395012	26.38	1056.8
122	114	129	TQSLLIVNNATNVVIK	N3H3F1	2968.46	5.09593e+07	2.26482e+07	0.00706748	0.00273567	26.38	1001.3
122	114	129	TQSLLIVNNATNVVIK	N3H4	2984.46	1.29335e+08	1.00915e+08	0.0179374	0.0121895	26.26	1005.2
122	114	129	TQSLLIVNNATNVVIK	N3H4F1	3130.51	9.56718e+07	5.63309e+07	0.0132686	0.0068042	26.27	1009
122	114	129	TQSLLIVNNATNVVIK	N3H4F1A1	3421.61	4.64842e+07	2.14654e+07	0.00644684	0.00259281	30.4	682.9
122	114	129	TQSLLIVNNATNVVIK	N3H5	3146.51	9.12008e+08	2.56129e+08	0.126485	0.0309377	26.64	1026.7
122	114	129	TQSLLIVNNATNVVIK	N3H5A1	3438.59	2.58788e+07	2.25862e+07	0.0035891	0.00272818	29.91	723.6
122	114	129	TQSLLIVNNATNVVIK	N3H5F1	3292.57	8.91708e+07	1.04751e+08	0.012367	0.0126529	26.14	1012.5
122	114	129	TQSLLIVNNATNVVIK	N3H6	3308.56	1.7925e+08	3.10973e+08	0.02486	0.0375624	26.01	1025
122	114	129	TQSLLIVNNATNVVIK	N3H6A1	3599.66	3.54242e+07	3.55142e+07	0.00491293	0.00428975	29.45	1011.1
122	114	129	TQSLLIVNNATNVVIK	N3H6F1	3454.62	2.58084e+07	1.17807e+07	0.00357933	0.00142299	25.98	1038.4
122	114	129	TQSLLIVNNATNVVIK	N4H3	3025.48	4.83255e+07	2.55282e+07	0.00670221	0.00308354	26.28	954.7
122	114	129	TQSLLIVNNATNVVIK	N4H3F1	3171.54	9.17882e+07	2.58844e+07	0.01273	0.00312657	26.29	1002.5
122	114	129	TQSLLIVNNATNVVIK	N4H4	3187.53	6.33393e+07	2.59371e+07	0.00878445	0.00313294	26.17	1030.8
122	114	129	TQSLLIVNNATNVVIK	N4H4F1	3333.59	1.41488e+08	4.76352e+07	0.0196228	0.00575384	26.15	1019.1
122	114	129	TQSLLIVNNATNVVIK	N4H4F1A1	3624.69	2.09136e+07	1.05446e+07	0.00290049	0.00127368	29.76	905.1
122	114	129	TQSLLIVNNATNVVIK	N4H5	3350.57	5.92856e+07	2.90446e+07	0.00822225	0.00350829	25.92	756.3
122	114	129	TQSLLIVNNATNVVIK	N4H5A1	3641.67	2.20198e+07	1.10509e+07	0.0030539	0.00133483	30.11	867.7
122	114	129	TQSLLIVNNATNVVIK	N4H5F1	3496.63	8.72646e+07	3.53766e+07	0.0121026	0.00427313	26.97	902.1
122	114	129	TQSLLIVNNATNVVIK	N4H5F1A1	3786.74	7.57859e+07	4.89718e+07	0.0105107	0.00591529	29.38	951.9
122	114	129	TQSLLIVNNATNVVIK	N7H7	4282.93	1.02814e+08	8.79971e+07	0.0142592	0.0106292	27.02	773.5
122	119	129	IVNNATNVVIK	N2H4	2239.07	3.29233e+08	6.50481e+08	0.0456609	0.0785714	16.91	866.7
122	119	129	IVNNATNVVIK	N2H5	2401.12	6.24023e+08	1.25346e+09	0.086545	0.151405	16.91	888.8
122	119	129	IVNNATNVVIK	N2H6	2563.18	8.14801e+07	2.00197e+08	0.0113004	0.0241818	16.85	820
122	119	129	IVNNATNVVIK	N2H7	2725.23	1.7215e+08	3.21979e+08	0.0238753	0.0388917	16.8	769.8
122	119	129	IVNNATNVVIK	N3H3	2280.1	5.76685e+07	5.65058e+07	0.00799798	0.00682533	17.01	776.3
122	119	129	IVNNATNVVIK	N3H3F1	2426.15	4.14207e+07	3.61126e+07	0.00574458	0.00436203	17.02	709.6
122	119	129	IVNNATNVVIK	N3H4	2442.15	1.12474e+08	1.69874e+08	0.0155989	0.0205191	16.96	753.8
122	119	129	IVNNATNVVIK	N3H4F1	2588.21	7.17235e+07	7.87375e+07	0.00994725	0.00951068	16.96	715.8
122	119	129	IVNNATNVVIK	N3H4F1A1	2879.3	2.2893e+07	1.81956e+07	0.003175	0.00219784	18.82	766.1
122	119	129	IVNNATNVVIK	N3H5	2604.2	1.69463e+08	2.78929e+08	0.0235026	0.0336918	16.9	731.6
122	119	129	IVNNATNVVIK	N3H5A1	2895.3	6.71431e+07	5.85823e+07	0.00931199	0.00707614	18.73	734.6
122	119	129	IVNNATNVVIK	N3H5F1	2750.26	8.46942e+07	9.96504e+07	0.0117461	0.0120368	16.91	722.2
122	119	129	IVNNATNVVIK	N3H6	2766.25	1.34594e+08	2.14875e+08	0.0186667	0.0259547	16.86	667.4
122	119	129	IVNNATNVVIK	N3H6A1	3057.35	4.50263e+07	4.82018e+07	0.00624465	0.00582229	18.59	702.7
122	119	129	IVNNATNVVIK	N3H6F1	2912.31	3.47427e+07	2.91891e+07	0.00481842	0.00352574	16.83	684.3
122	119	129	IVNNATNVVIK	N4H3	2483.18	4.70782e+07	2.73531e+07	0.00652922	0.00330398	16.98	703.7
122	119	129	IVNNATNVVIK	N4H3F1	2629.23	7.94663e+07	4.25961e+07	0.0110211	0.00514517	16.98	700
122	119	129	IVNNATNVVIK	N4H4	2645.23	6.47592e+07	5.35371e+07	0.00898138	0.00646673	17	666.9
122	119	129	IVNNATNVVIK	N4H4A1	2936.32	2.24462e+08	2.86083e+08	0.0311303	0.0345559	19	599.4
122	119	129	IVNNATNVVIK	N4H4F1	2791.29	9.96818e+07	5.99132e+07	0.0138247	0.0072369	16.94	678.7
122	119	129	IVNNATNVVIK	N4H4F1A1	3082.38	7.06056e+07	3.19429e+07	0.00979221	0.00385837	18.76	717
122	119	129	IVNNATNVVIK	N4H5	2807.28	4.25988e+07	3.51361e+07	0.00590797	0.00424408	16.9	662.8
122	119	129	IVNNATNVVIK	N4H5A1	3098.38	2.44293e+08	4.27233e+08	0.0338806	0.0516054	19.3	655
122	119	129	IVNNATNVVIK	N4H5F1	2953.34	6.35529e+07	3.99598e+07	0.00881408	0.00482674	16.89	645.7
122	119	129	IVNNATNVVIK	N4H5F1A1	3244.43	7.87351e+07	3.9885e+07	0.0109197	0.0048177	18.6	705.7
					Sub total	7.21039e+09	8.27885e+09	1	1
165	163	171	ANNCTFEYV	N2H4	2171.83	6.5392e+06	1.21198e+07	0.0265256	0.0591933	22.37	604.1
165	163	171	ANNCTFEYV	N2H5	2333.88	3.93763e+07	7.08681e+07	0.159726	0.346122	22.33	557.7
165	163	171	ANNCTFEYV	N2H6	2495.94	6.10424e+06	1.45038e+07	0.0247612	0.0708371	22.12	570.2
165	163	171	ANNCTFEYV	N2H7	2657.99	1.01182e+07	2.23193e+07	0.0410435	0.109008	21.93	216.2
165	163	171	ANNCTFEYV	N3H4	2374.91	1.50485e+06	2.77896e+06	0.00610427	0.0135725	22.57	401.4
165	163	171	ANNCTFEYV	N3H5	2536.96	2.06954e+06	4.04565e+06	0.00839489	0.0197591	22.32	328.9
165	163	171	ANNCTFEYV	N3H6	2699.02	3.63278e+06	6.58825e+06	0.014736	0.0321772	22.05	453.4
165	163	171	ANNCTFEYV	N4H3F1	2562	8.52903e+06	0	0.0345972	0	22.53	487.1
165	163	171	ANNCTFEYV	N4H4F1	2724.05	8.47261e+06	3.46906e+06	0.0343683	0.016943	22.26	422.5
165	163	171	ANNCTFEYV	N4H5	2740.04	6.13435e+06	1.02862e+07	0.0248834	0.0502379	22.07	485.9
165	163	171	ANNCTFEYV	N4H5F1	2886.1	5.79092e+07	3.08826e+07	0.234903	0.150831	21.99	473.1
165	163	171	ANNCTFEYV	N4H5F1A1	3177.2	8.35406e+06	2.90917e+06	0.0338874	0.0142085	27.45	547.8
165	163	171	ANNCTFEYV	N5H3F1	2765.08	3.72614e+06	1.02645e+06	0.0151147	0.0050132	22.28	400.2
165	163	171	ANNCTFEYV	N5H4F1	2927.13	7.34598e+06	2.77717e+06	0.0297983	0.0135638	22.13	462.7
165	163	171	ANNCTFEYV	N5H5F1	3089.18	7.54935e+06	0	0.0306232	0	22.03	541.9
165	163	171	ANNCTFEYV	N5H6	3105.18	1.90642e+06	0	0.00773321	0	21.74	370.4
165	163	171	ANNCTFEYV	N5H6F1	3251.23	4.80749e+07	1.67932e+07	0.195011	0.0820187	21.56	469.9
165	163	171	ANNCTFEYV	N5H6F1A1	3542.33	8.27785e+06	1.66675e+06	0.0335783	0.00814045	26.9	466.8
165	163	171	ANNCTFEYV	N6H6F1	3454.31	3.44423e+06	1.71461e+06	0.0139712	0.00837422	21.69	466.7
165	163	171	ANNCTFEYV	N6H7F1	3616.37	7.45462e+06		0.0302389	0	21.19	489.1
					Sub total	2.46524e+08	2.04749e+08	1	1
234	221	237	SALEPLVDLPIGINITR	N1	2024.13	2.23714e+07	2.91092e+07	0.00624727	0.0113154	36.49	735.3
234	221	237	SALEPLVDLPIGINITR	N2H3	2713.37	1.07544e+07	702601	0.00300319	0.000273118	36.93	630.4
234	221	237	SALEPLVDLPIGINITR	N2H4	2875.42	2.96435e+07	6.42927e+06	0.00827803	0.00249921	36.85	812.1
234	221	237	SALEPLVDLPIGINITR	N2H5	3037.47	5.04955e+08	1.1515e+08	0.14101	0.0447615	36.82	808.4
234	221	237	SALEPLVDLPIGINITR	N2H6	3199.52	4.22163e+08	1.1906e+08	0.11789	0.0462815	36.62	802
234	221	237	SALEPLVDLPIGINITR	N2H7	3361.58	7.5148e+08	2.95312e+08	0.209853	0.114795	36.41	848.8
234	221	237	SALEPLVDLPIGINITR	N2H8	3523.63	1.10353e+09	8.45082e+08	0.308163	0.328503	36.3	811.7
234	221	237	SALEPLVDLPIGINITR	N2H9	3685.68	4.79004e+08	1.12571e+09	0.133763	0.437591	36.12	815.2
234	221	237	SALEPLVDLPIGINITR	N3H3	2916.44	2.21963e+07	1.65332e+06	0.00619839	0.000642685	37.06	653.1
234	221	237	SALEPLVDLPIGINITR	N3H3F1	3062.5	2.06265e+07	1.60282e+06	0.00576002	0.000623054	36.83	690.4
234	221	237	SALEPLVDLPIGINITR	N3H4	3078.5	3.0933e+07	3.20231e+06	0.00863815	0.00124481	36.86	663.7
234	221	237	SALEPLVDLPIGINITR	N3H4F1	3224.56	1.9962e+07		0.00557444	0	36.55	655.8
234	221	237	SALEPLVDLPIGINITR	N3H5	3240.55	6.55757e+07	5.94782e+06	0.0183122	0.00231206	36.67	668.4
234	221	237	SALEPLVDLPIGINITR	N3H5F1	3386.61	7.16699e+06		0.0020014	0	36.52	725.9
234	221	237	SALEPLVDLPIGINITR	N4H3	3119.52	1.16538e+07	1.27992e+06	0.00325437	0.000497535	36.9	657.7
234	221	237	SALEPLVDLPIGINITR	N4H3F1	3265.58	5.42581e+07	4.68479e+06	0.0151517	0.00182109	36.66	659.3
234	221	237	SALEPLVDLPIGINITR	N5H3F1	3468.66	7.6501e+06		0.00213632	0	36.58	655.1
234	221	237	SALEPLVDLPIGINITR	N6H6	4011.84	1.70593e+07	1.75945e+07	0.00476388	0.00683941	35.87	605.8
					Sub total	3.58098e+09	2.57252e+09	1	1
282	279	300	YNENGTITDAVDCALDPLSETK	N2H5	3642.53	2.70792e+08	5.89242e+08	0.0791426	0.174083	31.83	1131.8
282	279	300	YNENGTITDAVDCALDPLSETK	N2H7	3966.63	2.13581e+07	6.83786e+07	0.0062422	0.0202014	31.56	1112.4
282	279	300	YNENGTITDAVDCALDPLSETK	N3H3	3521.5	7.83275e+07	2.06169e+08	0.0228923	0.0609095	32.09	1063.3
282	279	300	YNENGTITDAVDCALDPLSETK	N3H4	3683.55	2.29577e+07	1.35351e+08	0.00670969	0.0399874	32.37	1031.9
282	279	300	YNENGTITDAVDCALDPLSETK	N3H5	3845.61	2.47934e+07	1.05848e+08	0.0072462	0.0312713	31.72	1027
282	279	300	YNENGTITDAVDCALDPLSETK	N3H6	4007.66	1.34669e+07	7.96112e+07	0.00393587	0.02352	31.63	1000.1
282	279	300	YNENGTITDAVDCALDPLSETK	N4H3F1	3870.64	2.86927e+08	1.66948e+08	0.0838583	0.0493222	31.79	976.6
282	279	300	YNENGTITDAVDCALDPLSETK	N4H4F1	4032.69	1.68188e+08	1.56069e+08	0.0491552	0.0461084	31.62	974.1
282	279	300	YNENGTITDAVDCALDPLSETK	N4H5	4048.68	2.19624e+07	1.29117e+08	0.0064188	0.0381456	31.55	959.2
282	279	300	YNENGTITDAVDCALDPLSETK	N4H5F1	4194.74	2.16539e+08	2.70758e+08	0.0632864	0.0799915	31.47	911.9
282	279	300	YNENGTITDAVDCALDPLSETK	N4H5F1A1	4485.84	8.63596e+07	1.15316e+08	0.0252397	0.0340683	35.14	833.8
282	279	300	YNENGTITDAVDCALDPLSETK	N5H3F1	4073.72	3.01431e+08	1.11413e+08	0.0880971	0.0329153	31.68	870.4
282	279	300	YNENGTITDAVDCALDPLSETK	N5H4F1	4235.77	2.95678e+08	1.53784e+08	0.0864159	0.0454333	31.53	835.5
282	279	300	YNENGTITDAVDCALDPLSETK	N5H5	4251.76	6.57544e+07	9.11608e+07	0.0192176	0.0269321	31.45	639.5
282	279	300	YNENGTITDAVDCALDPLSETK	N5H5F1	4397.82	2.75142e+08	1.62707e+08	0.0804141	0.0480695	31.42	832.7
282	279	300	YNENGTITDAVDCALDPLSETK	N5H5F1A1	4688.92	9.60492e+07	4.46643e+07	0.0280717	0.0131954	35.13	769.9
282	279	300	YNENGTITDAVDCALDPLSETK	N5H6	4413.82	4.23629e+07	9.36423e+07	0.0123811	0.0276652	31.38	735.7
282	279	300	YNENGTITDAVDCALDPLSETK	N5H6A1	4704.91	6.05314e+07	5.84964e+07	0.0176911	0.0172819	31.12	706
282	279	300	YNENGTITDAVDCALDPLSETK	N5H6F1	4559.87	5.566e+08	3.50697e+08	0.162674	0.103608	31.21	705
282	279	300	YNENGTITDAVDCALDPLSETK	N5H6F1A1	4850.97	2.8729e+08	1.38282e+08	0.0839642	0.0408533	34.83	655.4
282	280	300	NENGTITDAVDCALDPLSETK	N5H7F1	4558.86	1.08717e+08	7.00938e+07	0.0317741	0.0207082	31.21	325.7
282	279	300	YNENGTITDAVDCALDPLSETK	N6H6	4616.9	4.45987e+07	7.10946e+07	0.0130346	0.0210038	31.21	447.8
282	279	300	YNENGTITDAVDCALDPLSETK	N6H7F1	4925.01	7.57444e+07	1.59934e+07	0.0221373	0.00472501	30.98	615.7
					Sub total	3.42157e+09	3.38484e+09	1	1
331	328	333	RFPNIT	N2H5	1963.84	1.59306e+08	1.54798e+08	0.120954	0.13616	18.22	390.9
331	328	333	RFPNIT	N2H6	2125.89	6.03061e+06	6.13174e+06	0.00457877	0.00539344	17.85	340
331	328	333	RFPNIT	N2H7	2287.94	7.90542e+06	1.06337e+07	0.00600222	0.00935334	17.96	384.9
331	328	333	RFPNIT	N3H3	1842.81	1.37474e+07	1.4772e+07	0.0104377	0.0129934	18.43	351.4
331	328	333	RFPNIT	N3H3F1	1988.87	7.03896e+07	5.6992e+07	0.0534435	0.0501298	18.38	334
331	328	333	RFPNIT	N3H4F1	2150.92	3.39534e+07	3.36493e+07	0.0257793	0.0295977	18.16	378.9
331	328	333	RFPNIT	N3H5A1	2458.01	1.62909e+07	2.32271e+07	0.0123689	0.0204304	21.73	234.1
331	328	333	RFPNIT	N3H5F1	2312.97	1.68903e+07	1.83001e+07	0.012824	0.0160966	18.22	400.8
331	328	333	RFPNIT	N3H6F1	2475.03	8.63785e+06	7.30003e+06	0.00655832	0.00642107	17.97	399.5
331	328	333	RFPNIT	N4H3F1	2191.95	8.14446e+07	6.5747e+07	0.0618371	0.0578307	18.34	355.3
331	328	333	RFPNIT	N4H4F1	2354	1.61363e+08	1.60544e+08	0.122516	0.141214	18.25	351.6
331	328	333	RFPNIT	N4H4F1A1	2645.1	2.21042e+07	1.52956e+07	0.0167827	0.013454	21.11	243.8
331	328	333	RFPNIT	N4H5F1	2516.05	3.32947e+08	3.08605e+08	0.252791	0.271447	18.07	310
331	328	333	RFPNIT	N4H5F1A1	2807.15	6.86686e+07	3.82841e+07	0.0521369	0.0336745	20.79	263.7
331	328	333	RFPNIT	N5H3F1	2395.03	3.31374e+07	2.33461e+07	0.0251597	0.0205351	18.4	311.1
331	328	333	RFPNIT	N5H4A1	2702.12	1.13479e+07	9.26446e+06	0.00861596	0.00814897	19.19	183.1
331	328	333	RFPNIT	N5H4F1	2557.08	7.37369e+07	4.88472e+07	0.055985	0.0429657	18.19	269.7
331	328	333	RFPNIT	N5H5F1	2719.13	3.88152e+07	2.87538e+07	0.0294706	0.0252917	18.17	240.3
331	328	333	RFPNIT	N5H6F1	2881.19	1.22751e+08	9.32142e+07	0.0931991	0.0819907	17.8	256.7
331	328	333	RFPNIT	N5H6F1A1	3172.28	2.17989e+07	1.13167e+07	0.0165509	0.00995407	20.47	248
331	328	333	RFPNIT	N6H7F1	3246.32	1.58162e+07	7.86489e+06	0.0120085	0.00691792	17.71	208
					Sub total	1.31708e+09	1.13689e+09	1	1
343	334	345	NLCPFGEVFNAT	N2H4	2423	1.26826e+07	1.31366e+07	0.0303993	0.0333583	33.89	718
343	334	345	NLCPFGEVFNAT	N2H5	2585.05	1.32011e+08	1.49481e+08	0.316422	0.379583	33.88	706.3
343	334	345	NLCPFGEVFNAT	N2H6	2747.1	4.33488e+06	9.65952e+06	0.0103904	0.0245288	33.63	716.2
343	334	345	NLCPFGEVFNAT	N2H7	2909.15	4.29617e+06	4.7654e+06	0.0102976	0.012101	33.42	716.4
343	334	345	NLCPFGEVFNAT	N3H3	2464.02	5.23059e+06	6.36452e+06	0.0125374	0.0161617	34.27	606.8
343	334	345	NLCPFGEVFNAT	N3H3F1	2610.08	1.32613e+07	1.22145e+07	0.0317865	0.0310168	34.03	658.2
343	334	345	NLCPFGEVFNAT	N3H4	2626.07	2.38852e+06	2.19106e+06	0.00572512	0.00556386	34	411.3
343	334	345	NLCPFGEVFNAT	N3H4F1	2772.13	2.41061e+07	2.37107e+07	0.0577807	0.0602097	33.76	613.1
343	334	345	NLCPFGEVFNAT	N3H5	2788.13	3.90141e+06	4.23381e+06	0.00935142	0.0107511	33.72	584.5
343	334	345	NLCPFGEVFNAT	N3H5F1	2934.19	1.60053e+07	1.47107e+07	0.0383637	0.0373555	33.51	691.2
343	334	345	NLCPFGEVFNAT	N3H6	2950.18	1.0268e+07	9.98224e+06	0.0246117	0.0253483	33.5	655.5
343	334	345	NLCPFGEVFNAT	N3H6F1	3096.24	9.42294e+06	8.71244e+06	0.0225862	0.0221239	33.27	704.1
343	334	345	NLCPFGEVFNAT	N4H3F1	2813.16	1.71254e+07	1.20959e+07	0.0410484	0.0307157	33.77	582.1
343	334	345	NLCPFGEVFNAT	N4H4F1	2975.21	2.69792e+07	2.32101e+07	0.0646673	0.0589384	33.5	652.6
343	334	345	NLCPFGEVFNAT	N4H5F1	3137.26	1.07471e+08	7.80091e+07	0.257602	0.198092	33.18	633.8
343	334	345	NLCPFGEVFNAT	N5H3F1	3016.24	7.08751e+06	6.38796e+06	0.0169883	0.0162212	33.77	581.3
343	334	345	NLCPFGEVFNAT	N5H4F1	3178.29	8.6517e+06	6.89148e+06	0.0207376	0.0174998	33.47	619.3
343	334	345	NLCPFGEVFNAT	N5H5F1	3340.34	3.67325e+06	3.00176e+06	0.00880455	0.00762251	33.23	593.8
343	334	345	NLCPFGEVFNAT	N5H6F1	3502.4	8.30213e+06	5.04378e+06	0.0198997	0.0128079	32.74	544.1
					Sub total	4.17199e+08	3.93802e+08	1	1
603	593	612	GGVSVITPGTNTSNQVAVLY	N2H5	3193.45	1.1104e+08	2.53689e+08	0.10339	0.298312	30.39	712
603	593	612	GGVSVITPGTNTSNQVAVLY	N2H6	3355.5	2.26914e+07	7.48527e+07	0.0211281	0.0880188	30.19	744.6
603	593	612	GGVSVITPGTNTSNQVAVLY	N2H7	3517.56	1.17309e+07	6.75157e+07	0.0109227	0.0793913	30.03	770
603	593	612	GGVSVITPGTNTSNQVAVLY	N2H8	3679.61	7.96779e+06	3.05246e+07	0.00741886	0.0358937	29.88	728.3
603	593	612	GGVSVITPGTNTSNQVAVLY	N3H3F1	3218.48	3.02075e+07	1.99458e+07	0.0281263	0.0234541	30.59	664.8
603	593	612	GGVSVITPGTNTSNQVAVLY	N3H4F1	3380.54	2.02351e+07	1.61558e+07	0.018841	0.0189976	30.4	626.7
603	593	612	GGVSVITPGTNTSNQVAVLY	N4H3F1	3421.56	5.56482e+07	1.98297e+07	0.0518144	0.0233176	30.4	656.7
603	593	612	GGVSVITPGTNTSNQVAVLY	N4H4F1	3583.62	3.90603e+07	3.96812e+07	0.0363693	0.0466609	30.18	604.2
603	593	612	GGVSVITPGTNTSNQVAVLY	N4H5F1	3745.67	8.42026e+07	6.08082e+07	0.0784016	0.071504	29.96	588.4
603	593	612	GGVSVITPGTNTSNQVAVLY	N5H3F1	3624.64	1.38907e+07	6.90055e+06	0.0129337	0.00811432	29.76	612.3
603	593	612	GGVSVITPGTNTSNQVAVLY	N5H4F1	3786.69	7.55801e+07	3.53227e+07	0.0703731	0.0415357	29.38	425.3
603	593	612	GGVSVITPGTNTSNQVAVLY	N5H5F1	3948.75	2.48962e+07	5.25827e+06	0.023181	0.00618317	29.94	552.8
603	593	612	GGVSVITPGTNTSNQVAVLY	N5H6F1	4110.8	3.00336e+07	8.24144e+06	0.0279645	0.00969106	29.66	483.7
603	593	611	GGVSVITPGTNTSNQVAVL	N2H5	3030.39	2.1497e+08	1.33429e+08	0.20016	0.156898	28.77	650.1
603	593	611	GGVSVITPGTNTSNQVAVL	N2H6	3192.44	5.53256e+07	4.58112e+07	0.051514	0.0538691	28.6	415.1
603	593	611	GGVSVITPGTNTSNQVAVL	N2H7	3354.49	1.48052e+07	1.21295e+07	0.0137852	0.014263	28.38	513.9
603	593	611	GGVSVITPGTNTSNQVAVL	N2H8	3516.55	3.78106e+06	4.61104e+06	0.00352057	0.0054221	28.18	530.7
603	593	611	GGVSVITPGTNTSNQVAVL	N3H3F1	3056.4	8.03908e+06		0.00748524	0	28.88	223.8
603	593	611	GGVSVITPGTNTSNQVAVL	N4H3F1	3258.5	5.10295e+07		0.0475139	0	28.68	624.7
603	593	611	GGVSVITPGTNTSNQVAVL	N4H4F1	3420.55	4.92912e+07		0.0458954	0	28.46	490.4
603	593	611	GGVSVITPGTNTSNQVAVL	N4H5F1	3582.6	8.35829e+07	5.23299e+06	0.0778245	0.00615344	28.18	579.6
603	593	611	GGVSVITPGTNTSNQVAVL	N5H3F1	3462.56	8.55572e+06		0.00796629	0	28.51	331.2
603	593	611	GGVSVITPGTNTSNQVAVL	N5H4F1	3624.62	1.50549e+07	6.44176e+06	0.0140177	0.00757483	28.38	248.1
603	593	611	GGVSVITPGTNTSNQVAVL	N5H5F1	3785.68	2.1896e+07	1.59404e+06	0.0203875	0.00187442	28.05	534.5
603	593	611	GGVSVITPGTNTSNQVAVL	N5H6F1	3947.74	2.04757e+07	2.44134e+06	0.0190651	0.00287075	27.68	446.7
616	610	622	VLYQ(D/G)VNCTEVPV	N2H4	2590.11	3.81833e+06	2.17126e+07	0.00201792	0.0120253	27.34	384.1
616	610	622	VLYQ(D/G)VNCTEVPV	N2H5	2752.16	9.36029e+07	3.17837e+08	0.0494676	0.176031	27.2	489.7
616	610	622	VLYQ(D/G)VNCTEVPV	N2H6	2914.22	8.24024e+06	6.28548e+07	0.00435483	0.0348115	27.13	418.9
616	610	622	VLYQ(D/G)VNCTEVPV	N2H7	3076.27	3.46447e+06	1.63461e+07	0.00183092	0.00905313	26.78	403.5
616	610	622	VLYQ(D/G)VNCTEVPV	N2H8	3238.32	2.27514e+06	1.07943e+07	0.00120238	0.00597831	27.58	413.1
616	610	622	VLYQ(D/G)VNCTEVPV	N3H3	2631.14	2.27533e+07	1.52515e+07	0.0120247	0.00844688	27.65	448
616	610	622	VLYQ(D/G)VNCTEVPV	N3H3F1	2777.2	4.19539e+07	1.91612e+07	0.022172	0.0106123	27.87	412.6
616	610	622	VLYQ(D/G)VNCTEVPV	N3H4	2793.19	2.00289e+07	3.87949e+07	0.0105849	0.0214862	28.25	451.8
616	610	622	VLYQ(D/G)VNCTEVPV	N3H4F1	2939.25	3.61419e+07	3.3062e+07	0.0191004	0.0183111	27.19	432.2
616	610	622	VLYQ(D/G)VNCTEVPV	N3H5	2955.24	2.27374e+07	1.01909e+08	0.0120163	0.0564414	27.26	436.2
616	610	622	VLYQ(D/G)VNCTEVPV	N3H5F1	3101.3	4.13703e+07	4.37007e+07	0.0218636	0.0242032	27.1	389.4
616	610	622	VLYQ(D/G)VNCTEVPV	N3H6	3117.3	1.30144e+07	4.52366e+07	0.0068779	0.0250538	27.09	406.9
616	610	622	VLYQ(D/G)VNCTEVPV	N4H3F1	2980.27	1.23535e+08	3.83927e+07	0.0652861	0.0212634	27.36	398.2
616	610	622	VLYQ(D/G)VNCTEVPV	N4H4	2996.27	5.13542e+06		0.00271399	0	27.49	384.4
616	610	622	VLYQ(D/G)VNCTEVPV	N4H4F1	3142.33	1.13306e+08	4.68224e+07	0.0598805	0.0259321	27.15	408.5
616	610	622	VLYQ(D/G)VNCTEVPV	N4H5	3158.32	1.39349e+07	1.7312e+07	0.00736437	0.00958806	27	438.6
616	610	622	VLYQ(D/G)VNCTEVPV	N4H5F1	3304.38	2.23333e+08	9.59365e+07	0.118028	0.0531335	26.78	437.7
616	610	622	VLYQ(D/G)VNCTEVPV	N4H5F1A1	3595.48	1.17498e+07	2.42559e+06	0.00620959	0.00134339	32.01	492.2
616	610	622	VLYQ(D/G)VNCTEVPV	N5H3F1	3183.35	2.74743e+07	3.81211e+06	0.0145197	0.0021113	26.99	423.4
616	610	622	VLYQ(D/G)VNCTEVPV	N5H4F1	3345.41	2.45713e+07		0.0129855	0	26.83	412.7
616	610	622	VLYQ(D/G)VNCTEVPV	N5H5F1	3507.46	5.85098e+07	1.84671e+07	0.0309215	0.0102278	26.73	461.8
616	610	622	VLYQ(D/G)VNCTEVPV	N5H6F1	3669.51	1.16702e+08	2.32264e+07	0.0616753	0.0128637	26.45	411.2
616	610	622	VLYQ(D/G)VNCTEVPV	N5H6F1A1	3960.61	1.32067e+07	628802	0.00697953	0.000348256	31.52	451.1
616	610	622	VLYQ(D/G)VNCTEVPV	N6H6F1	3872.59	1.52261e+07	1.67732e+06	0.00804674	0.000928967	26.45	466.9
616	610	622	VLYQ(D/G)VNCTEVPV	N6H7F1	4034.64	2.89051e+07		0.0152759	0	26.19	413.4
616	610	618	VLYQ(D/G)VNCT	N2H4	2165.88	1.2605e+07	3.54032e+07	0.00666154	0.0196077	19.3	752.6
616	610	618	VLYQ(D/G)VNCT	N2H5	2327.93	1.02748e+08	2.68441e+08	0.0543007	0.148674	19.22	776.3
616	610	618	VLYQ(D/G)VNCT	N2H6	2489.98	1.06556e+07	4.61972e+07	0.0056313	0.0255859	19.11	675.5
616	610	618	VLYQ(D/G)VNCT	N2H7	2652.04	3.50496e+06	1.59397e+07	0.00185232	0.00882806	19.05	655.9
616	610	618	VLYQ(D/G)VNCT	N2H8	2756.08		9.27102e+06	0	0.00513467	18.68	592.3
616	610	618	VLYQ(D/G)VNCT	N3H3	2206.91	1.6586e+07	1.72809e+07	0.00876542	0.00957087	19.62	631.8
616	610	618	VLYQ(D/G)VNCT	N3H3F1	2352.96	1.88367e+07	1.21416e+07	0.00995487	0.00672449	19.56	620
616	610	618	VLYQ(D/G)VNCT	N3H4	2368.96	2.02713e+07	4.82745e+07	0.0107131	0.0267364	19.47	588.6
616	610	618	VLYQ(D/G)VNCT	N3H4F1	2515.02	1.84658e+07	2.14931e+07	0.00975888	0.0119038	19.51	652.4
616	610	618	VLYQ(D/G)VNCT	N3H5	2531.01	3.20335e+07	8.20769e+07	0.0169292	0.0454575	19.22	658.6
616	610	618	VLYQ(D/G)VNCT	N3H5F1	2677.07	2.71516e+07	2.59938e+07	0.0143492	0.0143964	19.53	700.6
616	610	618	VLYQ(D/G)VNCT	N3H6	2693.06	1.89527e+07	6.47357e+07	0.0100162	0.0358533	19.12	602.3
616	610	618	VLYQ(D/G)VNCT	N4H3F1	2556.04	7.41128e+07	2.50614e+07	0.0391674	0.01388	19.5	612.8
616	610	618	VLYQ(D/G)VNCT	N4H4	2572.04	8.09402e+06	7.76235e+06	0.00427756	0.00429911	19.59	552.4
616	610	618	VLYQ(D/G)VNCT	N4H4F1	2718.1	7.4843e+07	3.1996e+07	0.0395533	0.0177207	19.24	588.1
616	610	618	VLYQ(D/G)VNCT	N4H5	2734.09	2.29879e+07	2.36424e+07	0.0121487	0.0130941	19.13	546
616	610	618	VLYQ(D/G)VNCT	N4H5F1	2880.15	1.69359e+08	6.34887e+07	0.0895036	0.0351626	19.11	585
616	610	618	VLYQ(D/G)VNCT	N4H5F1A1	3171.24	7.11799e+06		0.00376174	0	22.93	630.8
616	610	618	VLYQ(D/G)VNCT	N5H3F1	2759.12	1.81188e+07	2.1146e+06	0.00957548	0.00117115	19.43	471.1
616	610	618	VLYQ(D/G)VNCT	N5H4F1	2921.17	1.65385e+07	3.51832e+06	0.00874031	0.00194859	19.15	614.2
616	610	618	VLYQ(D/G)VNCT	N5H5F1	3083.23	3.2007e+07	8.38593e+06	0.0169152	0.00464447	19.12	601.7
616	610	618	VLYQ(D/G)VNCT	N5H6	3099.22	1.21857e+07	5.95177e+06	0.00643996	0.00329633	18.93	477.2
616	610	618	VLYQ(D/G)VNCT	N5H6F1	3245.28	6.36657e+07	1.1042e+07	0.0336463	0.00611551	18.85	488.9
616	610	618	VLYQ(D/G)VNCT	N5H6F1A1	3536.38	4.68738e+06		0.0024772	0	22.49	613.8
616	610	618	VLYQ(D/G)VNCT	N6H6F1	3448.36	8.12589e+06		0.0042944	0	18.84	492.6
616	610	618	VLYQ(D/G)VNCT	N6H7F1	3610.41	1.35597e+07		0.00716608	0	18.77	484.1
657	647	674	AGCLIGAEHVNNSYECDIPIGAGICASY	N2H5	4227.76	1.33831e+08	1.93306e+08	0.114348	0.14481	31.4	856.4
657	647	674	AGCLIGAEHVNNSYECDIPIGAGICASY	N3H3F1	4252.79	5.49765e+07	5.28487e+07	0.0469731	0.0395902	31.48	724.9
657	647	674	AGCLIGAEHVNNSYECDIPIGAGICASY	N4H3F1	4455.87	1.28785e+08	1.67898e+08	0.110036	0.125777	31.32	804.8
657	647	674	AGCLIGAEHVNNSYECDIPIGAGICASY	N4H4F1	4617.92	1.16035e+08	1.79847e+08	0.0991431	0.134728	31.21	777.1
657	647	674	AGCLIGAEHVNNSYECDIPIGAGICASY	N4H4F1A1	4909.02	4.99526e+07	5.42954e+07	0.0426806	0.040674	34.54	655.1
657	647	674	AGCLIGAEHVNNSYECDIPIGAGICASY	N4H5A1	4925.01	5.9935e+07	1.85188e+07	0.0512098	0.0138729	30.98	464.5
657	647	674	AGCLIGAEHVNNSYECDIPIGAGICASY	N4H5F1	4779.97	1.50181e+08	2.22193e+08	0.128318	0.16645	31.04	657.7
657	647	674	AGCLIGAEHVNNSYECDIPIGAGICASY	N4H5F1A1	5071.07	2.03367e+08	2.56356e+08	0.173761	0.192042	34.34	781.6
657	647	674	AGCLIGAEHVNNSYECDIPIGAGICASY	N5H3F1	4658.95	2.83149e+07	2.40159e+07	0.0241929	0.0179909	33.04	612.5
657	647	674	AGCLIGAEHVNNSYECDIPIGAGICASY	N5H4F1	4821	6.19215e+07	4.56123e+07	0.0529071	0.0341692	31.11	655.7
657	647	674	AGCLIGAEHVNNSYECDIPIGAGICASY	N5H5F1	4983.05	3.55218e+07	2.27899e+07	0.0303506	0.0170725	31.04	642.6
657	647	674	AGCLIGAEHVNNSYECDIPIGAGICASY	N5H6F1	5145.1	2.8962e+07	1.8268e+07	0.0247458	0.013685	30.98	582.6
657	647	674	AGCLIGAEHVNNSYECDIPIGAGICASY	N5H6F1A1	5436.2	4.56642e+07	3.67615e+07	0.0390165	0.0275389	34.03	671.7
657	647	674	AGCLIGAEHVNNSYECDIPIGAGICASY	N5H6F1A2	5727.3	2.33432e+07	1.41149e+07	0.0199449	0.0105738	37.83	624.3
657	647	674	AGCLIGAEHVNNSYECDIPIGAGICASY	N6H7F1A1	5801.33	1.94804e+07	1.06159e+07	0.0166445	0.00795263	33.77	577
657	647	674	AGCLIGAEHVNNSYECDIPIGAGICASY	N6H7F1A2	6092.43	3.01112e+07	1.74519e+07	0.0257277	0.0130736	37.48	583.1
709	707	716	YSNNSIAIPT	N2H3	1971.85	6.80654e+06	3.82139e+06	0.0128468	0.00784239	22.31	411.7
709	707	716	YSNNSIAIPT	N2H4	2133.91	2.92268e+07	2.34738e+07	0.0551634	0.0481736	22.3	481.6
709	707	716	YSNNSIAIPT	N2H5	2295.96	1.98011e+08	1.07844e+08	0.373731	0.221321	22.31	479.5
709	707	716	YSNNSIAIPT	N2H6	2458.01	6.84487e+07	1.17111e+08	0.129192	0.24034	21.92	443
709	707	716	YSNNSIAIPT	N2H7	2620.07	5.8911e+07	1.23206e+08	0.11119	0.252847	21.57	481.3
709	707	716	YSNNSIAIPT	N2H8	2782.12	3.43244e+07	8.07653e+07	0.0647846	0.165749	21.71	491.7
709	707	716	YSNNSIAIPT	N3H3F1	2320.99	1.46055e+07	3.43832e+06	0.0275668	0.00705624	22.74	446.5
709	707	716	YSNNSIAIPT	N3H4F1	2483.04	1.62001e+07	2.73423e+06	0.0305765	0.00561129	22.55	409.3
709	707	716	YSNNSIAIPT	N3H5F1	2645.1	1.6554e+07	4.33728e+06	0.0312445	0.00890111	22.35	406.3
709	707	716	YSNNSIAIPT	N4H3F1	2524.07	1.70084e+07	6.50107e+06	0.032102	0.0133417	22.55	403
709	707	716	YSNNSIAIPT	N4H4F1	2686.12	2.15572e+07	6.0919e+06	0.0406876	0.012502	21.84	383.1
709	707	716	YSNNSIAIPT	N4H5F1	2848.18	1.66453e+07	4.44369e+06	0.0314167	0.00911948	22.19	311.6
709	707	716	YSNNSIAIPT	N5H3F1	2727.15	9.11521e+06	1.39175e+06	0.0172043	0.00285619	22.36	297.3
709	707	716	YSNNSIAIPT	N5H5F1	3051.26	9.15453e+06		0.0172785	0	21.5	356.5
709	707	716	YSNNSIAIPT	N5H6F1	3213.31	7.60539e+06	2.11406e+06	0.0143546	0.00433855	20.84	418.5
709	707	716	YSNNSIAIPT	N6H6F1	3416.39	5.64864e+06		0.0106614	0	21.63	347.4
717	717	721	NFTIS	N2H4	1635.66	1.71945e+07	1.40388e+06	0.0335995	0.0109185	19.08	476.1
717	717	721	NFTIS	N2H5	1797.72	2.34707e+08	2.81614e+07	0.458637	0.219022	18.91	481.4
717	717	721	NFTIS	N2H6	1959.77	1.13091e+08	8.91835e+06	0.220989	0.0693615	18.91	463.7
717	717	721	NFTIS	N2H7	2121.82	3.9632e+07	1.69167e+07	0.0774442	0.131568	18.73	467.6
717	717	721	NFTIS	N3H3F1	1822.75	2.01764e+06		0.00394263	0	19.65	332.2
717	717	721	NFTIS	N3H4F1	1984.8	5.67943e+06	0	0.0110981	0	19.47	417.2
717	717	721	NFTIS	N3H5	2000.8	2.02882e+07	1.87696e+06	0.0396447	0.0145978	19.06	385.4
717	717	721	NFTIS	N3H5F1	2146.85	8.00878e+06	2.57384e+06	0.0156498	0.0200177	19.29	369.5
717	717	721	NFTIS	N3H6	2162.85	1.17783e+07	0	0.0230157	0	18.94	456.1
717	717	723	NFTISVT	N2H5	1997.83	1.88626e+07	1.56992e+07	0.0368591	0.122099	24.23	494.9
717	717	723	NFTISVT	N2H6	2159.88	1.56251e+07	2.23157e+07	0.0305327	0.173558	24.01	481.6
717	717	723	NFTISVT	N2H7	2321.94	2.13758e+07	2.75228e+07	0.0417701	0.214056	23.76	496.3
717	717	723	NFTISVT	N3H5	2200.91	1.64851e+06	833150	0.00322133	0.00647974	24.13	384.2
717	717	723	NFTISVT	N3H6	2362.96	1.84026e+06	2.35576e+06	0.00359602	0.0183217	23.91	408.9
801	786	813	KQIYKTPPIKDFGGFNFSQILPDPSKPS	N2H5	4366.09	1.63276e+08	1.58899e+08	0.437262	0.438831	30.5	1356
801	786	813	KQIYKTPPIKDFGGFNFSQILPDPSKPS	N2H6	4528.14	3.34683e+07	5.26427e+07	0.08963	0.145384	30.43	1323.7
801	786	813	KQIYKTPPIKDFGGFNFSQILPDPSKPS	N2H7	4690.2	4.31679e+07	6.40743e+07	0.115606	0.176954	30.35	1219.7
801	786	813	KQIYKTPPIKDFGGFNFSQILPDPSKPS	N2H8	4852.25	1.69344e+07	3.99631e+07	0.0453514	0.110366	30.31	1111.8
801	786	813	KQIYKTPPIKDFGGFNFSQILPDPSKPS	N2H9	5014.3		1.81226e+06	0	0.00500492	30.31	909.1
801	786	813	KQIYKTPPIKDFGGFNFSQILPDPSKPS	N3H4F1	4553.17	3.048e+06		0.00816272	0	30.21	990.9
801	786	813	KQIYKTPPIKDFGGFNFSQILPDPSKPS	N3H5	4569.17	1.22026e+07	6.46689e+06	0.0326793	0.0178596	30.49	1215.9
801	786	813	KQIYKTPPIKDFGGFNFSQILPDPSKPS	N3H5F1	4715.23	4.1446e+06		0.0110995	0	30.16	1095.6
801	786	813	KQIYKTPPIKDFGGFNFSQILPDPSKPS	N3H6	4731.22	1.6247e+07	1.16108e+07	0.0435103	0.0320656	30.47	1170.6
801	786	813	KQIYKTPPIKDFGGFNFSQILPDPSKPS	N3H6A1	5022.32	3.1555e+06	1.09759e+06	0.00845062	0.00303123	32.9	560.4
801	786	813	KQIYKTPPIKDFGGFNFSQILPDPSKPS	N4H3F1	4594.2	9.33261e+06	2.75288e+06	0.0249933	0.00760263	30.21	1277
801	786	813	KQIYKTPPIKDFGGFNFSQILPDPSKPS	N4H4	4610.2	2.53895e+06	656259	0.00679945	0.00181239	30.47	1063.7
801	786	813	KQIYKTPPIKDFGGFNFSQILPDPSKPS	N4H4F1	4756.25	2.89775e+07	1.28006e+07	0.0776035	0.0353516	30.14	1221.2
801	786	813	KQIYKTPPIKDFGGFNFSQILPDPSKPS	N4H4F1A1	5048.33	4.7908e+06	980397	0.0128301	0.00270757	32.67	755.1
801	786	813	KQIYKTPPIKDFGGFNFSQILPDPSKPS	N4H5F1	4918.31	2.65672e+07	8.02131e+06	0.0711484	0.0221525	29.98	1132.8
801	786	813	KQIYKTPPIKDFGGFNFSQILPDPSKPS	N4H5F1A1	5209.4	5.55358e+06	317415	0.0148728	0.000876605	32.45	900.8
1074	1068	1086	VPAQEKNFTTAPAICHDGK	N2H5	3300.45	1.43089e+08	3.13993e+08	0.0500134	0.140163	16.39	951.1
1074	1068	1086	VPAQEKNFTTAPAICHDGK	N2H6	3462.5	2.47599e+07	6.11204e+07	0.00865426	0.0272836	16.33	936.7
1074	1068	1086	VPAQEKNFTTAPAICHDGK	N3H3F1	3325.48	1.22576e+08	6.96243e+07	0.0428438	0.0310796	16.44	1012
1074	1068	1086	VPAQEKNFTTAPAICHDGK	N3H4F1	3487.53	1.14886e+08	8.66274e+07	0.0401559	0.0386697	16.42	1016.4
1074	1068	1086	VPAQEKNFTTAPAICHDGK	N3H5	3503.53	5.14648e+06	1.59232e+07	0.00179884	0.00710797	16.37	770.5
1074	1068	1086	VPAQEKNFTTAPAICHDGK	N3H5F1	3649.58	1.3731e+08	1.01615e+08	0.0479937	0.0453601	16.39	944.3
1074	1068	1086	VPAQEKNFTTAPAICHDGK	N3H6	3665.58	1.08459e+07	1.90609e+07	0.00379095	0.00850862	16.26	780.3
1074	1068	1086	VPAQEKNFTTAPAICHDGK	N4H3F1	3528.56	1.76128e+08	6.83267e+07	0.0615614	0.0305004	16.43	878.3
1074	1068	1086	VPAQEKNFTTAPAICHDGK	N4H4F1	3690.61	1.53469e+08	7.83117e+07	0.0536417	0.0349576	16.41	871.1
1074	1068	1086	VPAQEKNFTTAPAICHDGK	N4H5F1	3852.66	1.94057e+08	1.03276e+08	0.0678282	0.0461012	16.39	802.5
1074	1068	1086	VPAQEKNFTTAPAICHDGK	N4H5F1A1	4143.76	6.68937e+07	3.21924e+07	0.0233812	0.0143704	16.92	754.8
1074	1068	1086	VPAQEKNFTTAPAICHDGK	N5H3F1	3731.64	6.2091e+07	2.32292e+07	0.0217025	0.0103693	16.42	813.3
1074	1068	1086	VPAQEKNFTTAPAICHDGK	N5H4F1	3893.69	5.98371e+07	2.45046e+07	0.0209147	0.0109386	16.39	812.8
1074	1068	1086	VPAQEKNFTTAPAICHDGK	N5H5F1	4055.74	7.86124e+07	2.9192e+07	0.0274772	0.0130311	16.35	902.3
1074	1068	1086	VPAQEKNFTTAPAICHDGK	N5H6F1	4217.79	9.93189e+07	3.37489e+07	0.0347147	0.0150652	16.33	806.9
1074	1074	1086	NFTTAPAICHDGK	N2H5	2648.09	1.05242e+09	9.25001e+08	0.367849	0.412912	16.31	857.8
1074	1074	1086	NFTTAPAICHDGK	N2H6	2810.14	1.54571e+07	2.58011e+07	0.00540267	0.0115174	16.38	789.3
1074	1074	1086	NFTTAPAICHDGK	N3H3F1	2673.12	2.38673e+07	1.60578e+07	0.00834229	0.00716807	16.44	585.2
1074	1074	1086	NFTTAPAICHDGK	N3H4F1	2835.18	2.51996e+07	1.88001e+07	0.00880797	0.00839218	16.41	552.9
1074	1074	1086	NFTTAPAICHDGK	N3H5	2851.17	4.62988e+07	4.79311e+07	0.0161827	0.021396	16.58	612.4
1074	1074	1086	NFTTAPAICHDGK	N3H5F1	2997.23	2.65285e+07	1.90668e+07	0.00927245	0.00851126	16.47	461.7
1074	1074	1086	NFTTAPAICHDGK	N3H6	3013.22	5.2387e+07	5.01921e+07	0.0183107	0.0224053	16.28	703.9
1074	1074	1086	NFTTAPAICHDGK	N4H3F1	2876.2	3.32929e+07	1.52183e+07	0.0116368	0.0067933	16.2	455.1
1074	1074	1086	NFTTAPAICHDGK	N4H4F1	3038.26	2.91489e+07	1.38433e+07	0.0101883	0.00617953	16.51	398.8
1074	1074	1086	NFTTAPAICHDGK	N4H5F1	3200.31	3.63848e+07	1.70861e+07	0.0127175	0.00762705	16.33	432.1
1074	1074	1086	NFTTAPAICHDGK	N4H5F1A1	3491.4	1.69175e+07	8.60791e+06	0.00591315	0.00384249	16.84	492.4
1074	1074	1086	NFTTAPAICHDGK	N5H3F1	3079.28	1.13461e+07	3.30444e+06	0.00396577	0.00147507	16.38	397.8
1074	1074	1086	NFTTAPAICHDGK	N5H4F1	3241.33	9.12047e+06	3.37629e+06	0.00318786	0.00150714	16.36	422.6
1074	1074	1086	NFTTAPAICHDGK	N5H5F1	3403.39	1.77025e+07	6.99687e+06	0.0061875	0.00312334	16.3	509.4
1074	1074	1086	NFTTAPAICHDGK	N5H6F1	3565.44	1.59146e+07	8.16199e+06	0.00556261	0.00364344	16.2	503.6
1098	1098	1105	NGTHWFVT		944.426	1.03353e+07	9.16561e+06	0.00794346	0.00604414	22.67	275.1
1098	1098	1105	NGTHWFVT	N2H5	2177.88	1.31279e+08	1.94774e+08	0.101706	0.129222	20.3	490.8
1098	1098	1105	NGTHWFVT	N2H6	2339.93	1.98185e+07	4.22682e+07	0.015354	0.0280427	20.24	549.3
1098	1098	1105	NGTHWFVT	N2H7	2501.98	2.85766e+07	6.13552e+07	0.0221392	0.0407059	20.09	571.1
1098	1098	1105	NGTHWFVT	N3H3	2056.85	4.42257e+07	4.25916e+07	0.034263	0.0282573	20.65	461.4
1098	1098	1105	NGTHWFVT	N3H4	2218.9	5.52355e+07	8.87455e+07	0.0427927	0.0588779	20.51	490.6
1098	1098	1105	NGTHWFVT	N3H4F1	2364.96	2.99615e+07	3.52631e+07	0.0232121	0.0233952	20.48	404
1098	1098	1105	NGTHWFVT	N3H5	2380.95	9.9356e+07	2.08425e+08	0.0769742	0.138279	20.35	464.4
1098	1098	1105	NGTHWFVT	N3H5A1	2672.05	2.00763e+07	4.35687e+06	0.0155537	0.00289055	24.62	370.3
1098	1098	1105	NGTHWFVT	N3H5F1	2527.01	5.46909e+07	7.21334e+07	0.0423708	0.0478567	20.59	461.6
1098	1098	1105	NGTHWFVT	N3H6	2543.01	1.31657e+08	2.78851e+08	0.101999	0.185003	20.21	482.6
1098	1098	1105	NGTHWFVT	N3H6A1	2834.1	1.27403e+07	1.6222e+07	0.00987033	0.0107625	24.06	474.3
1098	1098	1105	NGTHWFVT	N3H6F1	2689.07	2.55979e+07	3.84728e+07	0.0198315	0.0255247	20.18	453.5
1098	1098	1105	NGTHWFVT	N4H3	2259.93	4.52648e+07	2.39465e+07	0.0350681	0.0158872	20.55	433.5
1098	1098	1105	NGTHWFVT	N4H4	2421.98	9.42122e+07	7.15895e+07	0.0729891	0.0474958	20.4	458.1
1098	1098	1105	NGTHWFVT	N4H4A1	2713.08	1.60186e+07	4.9656e+06	0.0124101	0.00329441	24.32	361.9
1098	1098	1105	NGTHWFVT	N4H4F1	2568.04	5.7535e+07	4.53048e+07	0.0445742	0.0300573	20.37	400.9
1098	1098	1105	NGTHWFVT	N4H5	2584.03	8.88696e+07	7.96456e+07	0.0688501	0.0528406	20.25	452.9
1098	1098	1105	NGTHWFVT	N4H5F1	2730.09	7.99657e+07	5.76429e+07	0.0619519	0.038243	20.22	419
1098	1098	1105	NGTHWFVT	N5H4	2625.06	3.03991e+07	1.67797e+07	0.0235511	0.0111325	20.28	387.1
1098	1098	1105	NGTHWFVT	N5H4F1	2771.12	1.63998e+07	9.09061e+06	0.0127054	0.00603113	20.26	341.6
1098	1098	1105	NGTHWFVT	N5H5	2787.11	5.16821e+07	2.6984e+07	0.0400398	0.0179024	20.14	380.4
1098	1098	1105	NGTHWFVT	N5H5F1	2933.17	2.55924e+07	1.48954e+07	0.0198272	0.0098823	20.11	357.4
1098	1098	1105	NGTHWFVT	N5H6	2949.17	5.20762e+07	3.36734e+07	0.0403451	0.0223405	20	413.5
1098	1098	1105	NGTHWFVT	N5H6F1	3095.22	3.42769e+07	2.17718e+07	0.0265554	0.0144444	19.97	364.4
1098	1098	1105	NGTHWFVT	N6H4	2828.14	1.52592e+07	5.39205e+06	0.0118218	0.00357734	20.11	307.2
1098	1098	1105	NGTHWFVT	N6H5	2990.19	3.00034e+07	1.21391e+07	0.0232445	0.00805366	20.03	344.7
1134	1130	1136	IGIVNNT	N2H5	1946.83	2.08128e+07	3.32927e+07	0.139312	0.224814	18.49	468.1
1134	1130	1136	IGIVNNT	N3H3F1	1971.86	8.91071e+06	1.16141e+07	0.0596445	0.0784261	18.86	459.6
1134	1130	1136	IGIVNNT	N3H4F1	2133.92	7.17143e+06	1.65243e+07	0.0480025	0.111583	18.73	429.9
1134	1130	1136	IGIVNNT	N3H5F1	2295.97	5.42329e+06	1.86423e+07	0.0363012	0.125885	18.64	452.7
1134	1130	1136	IGIVNNT	N4H3F1	2174.94	2.7154e+07	1.78301e+07	0.181757	0.1204	18.76	381.7
1134	1130	1136	IGIVNNT	N4H4F1	2337	3.32469e+07	2.68088e+07	0.22254	0.18103	18.63	403.3
1134	1130	1136	IGIVNNT	N4H5F1	2499.05	1.71113e+07	1.73865e+07	0.114536	0.117405	18.45	319.5
1134	1130	1136	IGIVNNT	N5H3F1	2378.02	7.16323e+06	3.08908e+06	0.0479476	0.0208594	18.59	273.7
1134	1130	1136	IGIVNNT	N6H4F1	2743.15	4.48356e+06		0.030011	0	18.39	222.9
1134	1130	1136	IGIVNNT	N6H5F1	2905.21	6.37928e+06	2.90241e+06	0.0427002	0.0195989	18.29	192
1134	1130	1136	IGIVNNT	N6H6F1	3067.26	1.15406e+07		0.0772477	0	18.18	204.4
1158	1138	1170	YDPLQPELDSFKEELDKYFKNHTSPDVDLGDIS	N2H5	5071.25	1.93809e+06	1.3369e+06	0.0189023	0.0144384	41.59	1209.4
1158	1138	1170	YDPLQPELDSFKEELDKYFKNHTSPDVDLGDIS	N4H6F1A1	6076.62	5.0934e+07	5.3274e+07	0.496763	0.575357	36.4	222.3
1158	1138	1170	YDPLQPELDSFKEELDKYFKNHTSPDVDLGDIS	N5H3F1	5502.44	857144	1.09878e+06	0.00835979	0.0118668	41.41	1026.3
1158	1138	1170	YDPLQPELDSFKEELDKYFKNHTSPDVDLGDIS	N5H8	6166.65	1.70707e+06	2.17983e+06	0.0166492	0.023542	41.49	605.4
1158	1138	1170	YDPLQPELDSFKEELDKYFKNHTSPDVDLGDIS	N6H3F1	5705.52	765460	361475	0.00746559	0.00390391	40.98	923.9
1158	1138	1170	YDPLQPELDSFKEELDKYFKNHTSPDVDLGDIS	N6H6F1	6191.68	1.37506e+06	743008	0.0134111	0.00802444	40.78	817.6
1158	1138	1170	YDPLQPELDSFKEELDKYFKNHTSPDVDLGDIS	N6H7F1	6353.73	4.15541e+06	2.75922e+06	0.040528	0.0297994	40.63	867.8
1158	1138	1170	YDPLQPELDSFKEELDKYFKNHTSPDVDLGDIS	N8H4	6128.66	2.07101e+06	1.0183e+06	0.0201987	0.0109976	41.54	190.2
1158	1138	1170	YDPLQPELDSFKEELDKYFKNHTSPDVDLGDIS	N8H6	6451.78	1.13224e+07	6.60508e+06	0.110429	0.0713345	41.49	194.4
1158	1137	1164	VYDPLQPELDSFKEELDKYFKNHTSPDV	N4H7A1	5591.4	516110	1.00415e+06	0.00503366	0.0108448	37.5	331
1158	1137	1164	VYDPLQPELDSFKEELDKYFKNHTSPDV	N5H3	4855.18	8.31343e+06	4.00447e+06	0.0810814	0.0432481	40.56	1037.3
1158	1137	1164	VYDPLQPELDSFKEELDKYFKNHTSPDV	N6H8A1	6159.62	509352	288351	0.00496775	0.00311417	39.87	402.9
1158	1137	1164	VYDPLQPELDSFKEELDKYFKNHTSPDV	N8H3F1	5610.47	1.61195e+06	400460	0.0157215	0.00432495	40.8	408.2
1158	1137	1164	VYDPLQPELDSFKEELDKYFKNHTSPDV	N9H3F1	5813.55	5.20602e+06	5.77799e+06	0.0507747	0.062402	39.88	752.2
1158	1137	1164	VYDPLQPELDSFKEELDKYFKNHTSPDV	N9H4F1	5975.6	1.12493e+07	1.1741e+07	0.109715	0.126802	39.98	636.6
1173	1171	1177	GINASVV	N2H5	1875.8	1.44281e+07	1.69418e+07	0.0582601	0.0719051	19.15	490.7
1173	1171	1177	GINASVV	N3H3F1	1900.83	6.09933e+06	5.57281e+06	0.0246289	0.0236523	19.67	443.9
1173	1171	1177	GINASVV	N4H3F1	2103.91	1.1461e+07	7.38736e+06	0.0462794	0.0313536	19.23	389.3
1173	1171	1177	GINASVV	N4H4F1	2265.96	2.2268e+06	1.87663e+06	0.00899177	0.00796484	19.4	306.6
1173	1171	1177	GINASVV	N5H3F1	2306.99	1.39745e+07	1.04732e+07	0.0564286	0.0444509	19.43	352.9
1173	1171	1177	GINASVV	N5H4F1	2469.04	3.49455e+06	3.63426e+06	0.0141109	0.0154246	19.26	286.6
1173	1171	1177	GINASVV	N5H5F1	2631.09	3.99325e+06	3.35559e+06	0.0161246	0.0142419	19.13	322.9
1173	1171	1177	GINASVV	N5H6F1	2793.14	1.13704e+07	1.05749e+07	0.0459134	0.0448823	19	350.5
1173	1171	1177	GINASVV	N5H6F1A1	3084.24	1.60569e+06	650126	0.00648374	0.00275928	23.25	326.6
1173	1171	1177	GINASVV	N6H3F1	2510.06	1.59495e+07	1.74624e+07	0.0644036	0.0741145	19.35	328
1173	1171	1177	GINASVV	N6H4F1	2672.12	9.44505e+06	9.83943e+06	0.0381388	0.0417608	19.42	324.8
1173	1171	1177	GINASVV	N6H5F1	2834.17	1.23155e+07	1.1199e+07	0.0497298	0.0475313	19.03	349.4
1173	1171	1177	GINASVV	N6H5F1A1	3125.27	1.34465e+06	1.05001e+06	0.00542966	0.0044565	23.3	285.6
1173	1171	1177	GINASVV	N6H6F1	2996.22	2.64059e+07	2.84213e+07	0.106626	0.120627	18.89	326.5
1173	1171	1177	GINASVV	N6H6F1A1	3287.32	4.92844e+06	3.38811e+06	0.0199009	0.0143799	23.03	375.5
1173	1171	1177	GINASVV	N6H7F1	3158.28	8.23908e+07	8.98303e+07	0.332692	0.38126	18.81	342.9
1173	1171	1177	GINASVV	N6H7F1A1	3449.37	2.62157e+07	1.39566e+07	0.105858	0.0592352	22.82	370.8
* N, H, F, and A represent HexNAc, Hex, Fuc, and NeuAc respectively.
